# Supplementary material for: Comparing Xenium 5K and Visium HD data from identical tissue slide at a pathological perspective
Source: J Exp Clin Cancer Res. 2025 Jul 26;44:219. doi: 10.1186/s13046-025-03479-4 (PMC12298044; doi:10.1186/s13046-025-03479-4)
Supplement: Supplementary file 5 — Supplementary Material 5: Supplementary Table 1. TOP 100 differentially expressed genes identified between Cluster 2 (corresponding to Grade 3 tumor) and Cluster 4 (corresponding to Grade 2 tumor) in LUAD analyzed with Visium-HD. [file 13046_2025_3479_MOESM5_ESM.xlsx]

## Sheet: Supplementary table 1
Supplementary Table 1. TOP 100 differentially expressed genes identified between Cluster 2 (corresponding to Grade 3 tumor) and Cluster 4 (corresponding to Grade 2 tumor) in the lung cancer tissue analyzed with Visium-HD
DEG group	FeatureID	FeatureName	Cluster 2 Average	Cluster 2 Log2 Fold Change	Cluster 2 P-Value	Cluster 4 Average	Cluster 4 Log2 Fold Change	Cluster 4 P-Value
Upregulated in Cluster 2	ENSG00000134873	CLDN10	0.0044721069716309875	4.916681465980719	9.487176025697757e-30	0.00012371824583434123	-4.91668	9.487176025697757e-30
Upregulated in Cluster 2	ENSG00000160180	TFF3	0.055540683357352585	4.446100993429954	2.9258827416512778e-64	0.002523852215020561	-4.4461	2.9258827416512778e-64
Upregulated in Cluster 2	ENSG00000105388	CEACAM5	0.4493145109266348	4.4341911876605336	3.749770211910338e-74	0.020759921651002457	-4.43419	3.749770211910338e-74
Upregulated in Cluster 2	ENSG00000135744	AGT	0.006395593841149691	4.431641368484657	9.631287304504807e-33	0.0002721801408355507	-4.43164	9.631287304504807e-33
Upregulated in Cluster 2	ENSG00000184697	CLDN6	0.006203245154197821	4.387670116040416	7.361814639933895e-30	0.0002721801408355507	-4.38767	7.361814639933895e-30
Upregulated in Cluster 2	ENSG00000145113	MUC4	0.01619335508276059	4.355216927628496	2.809411945140708e-47	0.0007670531241729156	-4.35522	2.809411945140708e-47
Upregulated in Cluster 2	ENSG00000091513	TF	0.0032338622993783213	4.228072821439865	1.2813210759507902e-20	0.00014846189500120947	-4.22807	1.2813210759507902e-20
Upregulated in Cluster 2	ENSG00000134240	HMGCS2	0.008198862781323478	4.204428913294416	1.344652865017187e-34	0.00042064203583676014	-4.20443	1.344652865017187e-34
Upregulated in Cluster 2	ENSG00000095739	BAMBI	0.013488451672499914	4.184863763238721	1.7676793288000336e-42	0.0007175658258391791	-4.18486	1.7676793288000336e-42
Upregulated in Cluster 2	ENSG00000167757	KLK11	0.004015278840120295	4.0247013369044105	2.4655703686935714e-23	0.0002226928425018142	-4.0247	2.4655703686935714e-23
Upregulated in Cluster 2	ENSG00000143369	ECM1	0.06714171353913727	3.9799472500244906	7.801665142835462e-57	0.0042311640075344695	-3.97995	7.801665142835462e-57
Upregulated in Cluster 2	ENSG00000156966	B3GNT7	0.004159540355334198	3.9379723803876026	3.4085236754231467e-22	0.00024743649166868246	-3.93797	3.4085236754231467e-22
Upregulated in Cluster 2	ENSG00000148702	HABP2	0.00423167111294115	3.837174018996662	1.7606692746977974e-23	0.0002721801408355507	-3.83717	1.7606692746977974e-23
Upregulated in Cluster 2	ENSG00000174946	GPR171	0.006407615634084184	3.771380564690606	3.0091095581647898e-28	0.0004453856850036284	-3.77138	3.0091095581647898e-28
Upregulated in Cluster 2	ENSG00000102109	PCSK1N	0.011036005913863566	3.7581390783772193	7.761878671261297e-36	0.0007917967733397838	-3.75814	7.761878671261297e-36
Upregulated in Cluster 2	ENSG00000166278	C2	0.02397145511137685	3.5284677547775862	4.1726967938903725e-41	0.0020537228808500643	-3.52847	4.1726967938903725e-41
Upregulated in Cluster 2	ENSG00000156414	TDRD9	0.005530024749866275	3.4853069919886135	6.472240626141468e-24	0.0004701293341704966	-3.48531	6.472240626141468e-24
Upregulated in Cluster 2	ENSG00000179593	ALOX15B	0.011432725080701799	3.2095737199798577	6.929248316460681e-30	0.001212438809176544	-3.20957	6.929248316460681e-30
Upregulated in Cluster 2	ENSG00000101194	SLC17A9	0.008162797402520001	3.0826008637220923	2.0161572183911563e-24	0.0009402586683409932	-3.0826	2.0161572183911563e-24
Upregulated in Cluster 2	ENSG00000166741	NNMT	0.02376708463149049	2.9084388572057485	2.3195071581093703e-31	0.003142443444192267	-2.90844	2.3195071581093703e-31
Upregulated in Cluster 2	ENSG00000166105	GLB1L3	0.013464408086630929	2.8603640187561847	1.0582349829670062e-26	0.0018310300383482501	-2.86036	1.0582349829670062e-26
Upregulated in Cluster 2	ENSG00000118785	SPP1	0.3552079158354322	2.81361785788216	7.757721852207948e-37	0.05050178794957809	-2.81362	7.757721852207948e-37
Upregulated in Cluster 2	ENSG00000132821	VSTM2L	0.05307621580578174	2.6834323107507556	4.897978402772476e-31	0.008239635172567126	-2.68343	4.897978402772476e-31
Upregulated in Cluster 2	ENSG00000108821	COL1A1	0.07026737970210517	2.6709463603323864	2.9641770166740888e-31	0.011010923879256368	-2.67095	2.9641770166740888e-31
Upregulated in Cluster 2	ENSG00000114455	HHLA2	0.07612199286120272	2.4892534275544236	3.2603461286108164e-28	0.01353477609427693	-2.48925	3.2603461286108164e-28
Upregulated in Cluster 2	ENSG00000152926	ZNF117	0.014738718137687071	2.4780646937083963	2.322512236624425e-22	0.002622826811688034	-2.47806	2.322512236624425e-22
Upregulated in Cluster 2	ENSG00000108244	KRT23	0.037075209409973026	2.4411424637052495	1.5732997331603928e-25	0.006804503520888767	-2.44114	1.5732997331603928e-25
Upregulated in Cluster 2	ENSG00000109255	NMU	0.0127671440964304	2.3978281838625346	1.9944117697961356e-20	0.0024001339691862196	-2.39783	1.9944117697961356e-20
Upregulated in Cluster 2	ENSG00000100979	PLTP	0.04030907170935134	2.380260273078366	6.931291787105691e-25	0.007720018540062892	-2.38026	6.931291787105691e-25
Upregulated in Cluster 2	ENSG00000112782	CLIC5	0.020665462054391577	2.2889524811502007	4.969108345046756e-21	0.004206420358367602	-2.28895	4.969108345046756e-21
Upregulated in Cluster 2	ENSG00000211899	IGHM	0.030078525922098736	2.26506114744066	2.4586059270477796e-20	0.006235399590050797	-2.26506	2.4586059270477796e-20
Upregulated in Cluster 2	ENSG00000183049	CAMK1D	0.019174759730514582	2.2501289284379062	2.7091208998273513e-20	0.0040084711650326555	-2.25013	2.7091208998273513e-20
Upregulated in Cluster 2	ENSG00000115648	MLPH	0.022276382307613495	2.230075174351013	1.7579329480781525e-20	0.0047260369908718345	-2.23008	1.7579329480781525e-20
Upregulated in Cluster 4	ENSG00000142102	PGGHG	0.03477904695948507	-1.78601	1.6189538719958563e-21	0.11995721116097725	1.7860101854179669	1.6189538719958563e-21
Upregulated in Cluster 4	ENSG00000120129	DUSP1	0.08049792548935777	-1.8002	2.2407407238557635e-22	0.2803702887097841	1.8002034872193051	2.2407407238555726e-22
Upregulated in Cluster 4	ENSG00000141232	TOB1	0.020028307028863507	-1.99119	3.9202827858580313e-26	0.07964980666814887	1.9911944375689243	3.9202827858573627e-26
Upregulated in Cluster 4	ENSG00000125257	ABCC4	0.0035584507086096027	-1.99198	7.745361949146344e-21	0.014178110972615504	1.9919756594282845	7.745361949146344e-21
Upregulated in Cluster 4	ENSG00000153066	TXNDC11	0.03500746102524042	-1.99994	4.366127142782103e-27	0.14004905428447426	1.999939075734615	4.3661271427809864e-27
Upregulated in Cluster 4	ENSG00000168878	SFTPB	0.7962394114302022	-2.05698	1.284410102513617e-29	3.3133230853386593	2.0569753400623805	1.2844101025129965e-29
Upregulated in Cluster 4	ENSG00000165376	CLDN2	0.004940956896076171	-2.06913	3.0496823111192555e-24	0.020759921651002457	2.0691328440362655	3.0496823111192555e-24
Upregulated in Cluster 4	ENSG00000103381	CPPED1	0.0031136443700334024	-2.07159	7.647969586287123e-22	0.013114134058440169	2.07158809132906	7.647969586287123e-22
Upregulated in Cluster 4	ENSG00000152785	BMP3	0.011492834045374259	-2.07491	3.076955791162167e-27	0.04844806506872802	2.074914421334924	3.0769557911612923e-27
Upregulated in Cluster 4	ENSG00000130513	GDF15	0.004375932628155052	-2.08422	4.94419913971514e-24	0.018582480524318053	2.08422405146362	4.94419913971514e-24
Upregulated in Cluster 4	ENSG00000069122	ADGRF5	0.04511778888314811	-2.12228	8.379178022063632e-31	0.19646457438493387	2.1222798989390426	8.379178022063632e-31
Upregulated in Cluster 4	ENSG00000213853	EMP2	0.02554630998579529	-2.13308	1.5546574773612342e-30	0.11208873072591315	2.1330757475356465	1.5546574773612342e-30
Upregulated in Cluster 4	ENSG00000049759	NEDD4L	0.013813040081731195	-2.16456	2.7115972974249655e-30	0.06195809751383809	2.1645645958041957	2.711597297425351e-30
Upregulated in Cluster 4	ENSG00000123843	C4BPB	0.002825121339605597	-2.18388	5.932765211190272e-24	0.012866697566771487	2.1838843664700285	5.932765211190272e-24
Upregulated in Cluster 4	ENSG00000008853	RHOBTB2	0.002187966314077526	-2.23305	3.3505589326533424e-23	0.010318101702584058	2.2330471473502023	3.3505589326533424e-23
Upregulated in Cluster 4	ENSG00000188906	LRRK2	0.004652433865648366	-2.23751	2.6182226100509873e-28	0.021972360460179002	2.237514620196004	2.6182226100509873e-28
Upregulated in Cluster 4	ENSG00000118271	TTR	0.0023682932080949046	-2.24175	9.373078932249294e-24	0.011233616721758183	2.241753968559811	9.373078932249294e-24
Upregulated in Cluster 4	ENSG00000132329	RAMP1	0.003041513612426451	-2.26216	2.5771199008528803e-26	0.014623496657619132	2.2621565324101454	2.5771199008528803e-26
Upregulated in Cluster 4	ENSG00000116774	OLFML3	0.0022480752787499858	-2.2877	1.4315011816560996e-24	0.011010923879256368	2.2876989017960296	1.4315011816560996e-24
Upregulated in Cluster 4	ENSG00000105976	MET	0.0013945279804010605	-2.30031	5.54199773141037e-21	0.00690347811755624	2.300306150914924	5.54199773141037e-21
Upregulated in Cluster 4	ENSG00000163629	PTPN13	0.0025125547233088076	-2.30442	4.779433667585301e-26	0.012446055530934728	2.304422259387156	4.779433667585301e-26
Upregulated in Cluster 4	ENSG00000114737	CISH	0.005193414547700502	-2.31245	5.669778667654626e-31	0.02583236973021045	2.3124518657948814	5.669778667654626e-31
Upregulated in Cluster 4	ENSG00000120885	CLU	0.024247956348870166	-2.31268	7.761878671261297e-36	0.12050157144264835	2.312679662287453	7.761878671261297e-36
Upregulated in Cluster 4	ENSG00000106688	SLC1A1	0.0031977969205748457	-2.4483	1.181887726575707e-31	0.01749375996097585	2.4482974719488055	1.181887726575707e-31
Upregulated in Cluster 4	ENSG00000114248	LRRC31	0.0009376998488903683	-2.45871	1.7922828352100176e-20	0.005196166325042331	2.458706294083444	1.7922828352100176e-20
Upregulated in Cluster 4	ENSG00000078081	LAMP3	0.0037387776026269813	-2.51087	1.4634651694360744e-34	0.021353769231007295	2.510873136854583	1.4634651694360744e-34
Upregulated in Cluster 4	ENSG00000198848	CES1	0.0009978088135628278	-2.53171	1.303952698133982e-22	0.005814757554214038	2.5317134801364425	1.303952698133982e-22
Upregulated in Cluster 4	ENSG00000090530	P3H2	0.0027169252031951697	-2.53902	7.637986770365358e-33	0.015835935466795677	2.539019912881188	7.637986770365358e-33
Upregulated in Cluster 4	ENSG00000176046	NUPR1	0.04306206229134999	-2.57275	3.3332341830970004e-45	0.25624523077208755	2.5727540785828618	3.333234183096811e-45
Upregulated in Cluster 4	ENSG00000109906	ZBTB16	0.007104879624284714	-2.59016	4.4117273787530454e-41	0.04283125670784893	2.590157702651137	4.4117273787530454e-41
Upregulated in Cluster 4	ENSG00000130881	LRP3	0.0013825061874665687	-2.63873	1.6883517101261044e-28	0.008660277208403885	2.6387340787303506	1.6883517101261044e-28
Upregulated in Cluster 4	ENSG00000189058	APOD	0.014967132203442417	-2.65879	1.964136107766089e-46	0.09457022711577043	2.6587889853640085	1.964136107766089e-46
Upregulated in Cluster 4	ENSG00000109452	INPP4B	0.0006491768184625627	-2.68629	8.178341023135541e-21	0.0042311640075344695	2.6862928947308005	8.178341023135541e-21
Upregulated in Cluster 4	ENSG00000116667	C1orf21	0.0018994432836497205	-2.70578	6.111106735395742e-34	0.012446055530934728	2.7057848217689227	6.111106735395742e-34
Upregulated in Cluster 4	ENSG00000172817	CYP7B1	0.0008054601266109574	-2.79313	8.006569599465642e-26	0.00564155201004596	2.793128800399966	8.006569599465642e-26
Upregulated in Cluster 4	ENSG00000153395	LPCAT1	0.1505128475398386	-2.86131	1.7421478131500223e-56	1.0938177550705777	2.8613128972924677	1.7421478131501212e-56
Upregulated in Cluster 4	ENSG00000162551	ALPL	0.0017792253543048014	-2.891	1.4372635070090916e-38	0.013262595953441378	2.890997611076613	1.4372635070090916e-38
Upregulated in Cluster 4	ENSG00000166405	RIC3	0.0010098306064973198	-2.9174	1.1108915363791425e-31	0.007695274890896024	2.9173991362779086	1.1108915363791425e-31
Upregulated in Cluster 4	ENSG00000108551	RASD1	0.0017431599755013258	-2.96009	1.6496610355277645e-40	0.013633750690944402	2.960087751451514	1.6496610355277645e-40
Upregulated in Cluster 4	ENSG00000165973	NELL1	0.004544237729237939	-3.07432	8.432532858024856e-55	0.03835265620864578	3.074316786418361	8.432532858024856e-55
Upregulated in Cluster 4	ENSG00000169432	SCN9A	0.00033661020216577326	-3.12592	6.200724672324275e-21	0.003018725198357926	3.1259213637650305	6.200724672324275e-21
Upregulated in Cluster 4	ENSG00000127324	TSPAN8	0.0022600970716844773	-3.19511	1.2921978024768158e-51	0.020784665300169324	3.1951074195874334	1.2921978024768158e-51
Upregulated in Cluster 4	ENSG00000205795	CYS1	0.00038469737390374085	-3.24492	4.021266839142864e-25	0.003736291024197105	3.2449212476384943	4.021266839142864e-25
Upregulated in Cluster 4	ENSG00000149043	SYT8	0.0010338741923663036	-3.2495	1.544706986899743e-41	0.009922203315914166	3.2494960488835627	1.544706986899743e-41
Upregulated in Cluster 4	ENSG00000253304	TMEM200B	0.0002885230304278056	-3.2679	2.2384007485284932e-21	0.0028702633033567166	3.267896383362043	2.2384007485284932e-21
Upregulated in Cluster 4	ENSG00000104267	CA2	0.0013945279804010605	-3.32331	8.627989535360939e-49	0.014054392726781164	3.3233079762765403	8.627989535360939e-49
Upregulated in Cluster 4	ENSG00000168484	SFTPC	0.004977022274879647	-3.40241	4.218026450145593e-61	0.05272871637459623	3.402412050078251	4.218026450145593e-61
Upregulated in Cluster 4	ENSG00000175040	CHST2	0.0004207627527072165	-3.46392	2.0740581593981e-31	0.004750780640038703	3.463919889379129	2.0740581593981e-31
Upregulated in Cluster 4	ENSG00000196188	CTSE	0.0018393343189772608	-3.48369	9.25999624339957e-59	0.020685690703501854	3.4836851254088046	9.25999624339957e-59
Upregulated in Cluster 4	ENSG00000134962	KLB	0.0002765012374933137	-3.55446	3.35544631540104e-26	0.003365136286694081	3.554457435792731	3.35544631540104e-26
Upregulated in Cluster 4	ENSG00000145850	TIMD4	0.0004808717173796761	-3.59073	4.3833440218525864e-37	0.00591373215088151	3.5907264445437956	4.3833440218525864e-37
Upregulated in Cluster 4	ENSG00000078725	BRINP1	0.0022480752787499858	-3.5914	6.284384428594275e-66	0.027218014083555068	3.591397755440094	6.284384428594275e-66
Upregulated in Cluster 4	ENSG00000175928	LRRN1	0.00024043585868983804	-3.59158	5.4685771555935276e-24	0.003018725198357926	3.5915849361138417	5.4685771555935276e-24
Upregulated in Cluster 4	ENSG00000071909	MYO3B	0.00020437047988636233	-3.61293	1.5119047720117807e-22	0.002622826811688034	3.612929838512196	1.5119047720117807e-22
Upregulated in Cluster 4	ENSG00000154065	ANKRD29	0.0003486319951002651	-3.70435	1.0633761671766714e-33	0.004676549692538098	3.7043528662757907	1.0633761671766714e-33
Upregulated in Cluster 4	ENSG00000143195	ILDR2	0.00019234868695187042	-3.87279	2.0168307711753978e-26	0.0029692379000241893	3.872788249577617	2.0168307711753978e-26
Upregulated in Cluster 4	ENSG00000140479	PCSK6	0.00038469737390374085	-4.04684	4.8378338751686777e-45	0.006532323380053217	4.04684228364547	4.8378338751686777e-45
Upregulated in Cluster 4	ENSG00000137558	PI15	0.00016830510108288663	-4.34395	6.662845453745566e-34	0.0036373164275296317	4.343950623573793	6.662845453745566e-34
Upregulated in Cluster 4	ENSG00000173597	SULT1B1	9.617434347593521e-05	-4.3472	1.3335482924977907e-23	0.0021774411266844056	4.347196283077446	1.3335482924977907e-23
Upregulated in Cluster 4	ENSG00000171551	ECEL1	0.00010819613641042711	-4.39189	2.4062433488720776e-26	0.0024991085658536928	4.391885100637495	2.4062433488720776e-26
Upregulated in Cluster 4	ENSG00000170549	IRX1	8.415255054144332e-05	-4.53324	1.2195415998718498e-24	0.0022021847758512737	4.5332409498830355	1.2195415998718498e-24
Upregulated in Cluster 4	ENSG00000147642	SYBU	0.00025245765162432995	-4.7317	8.6702532516865e-55	0.007002452714223713	4.7317033544207465	8.6702532516865e-55
Upregulated in Cluster 4	ENSG00000170837	GPR27	6.010896467245951e-05	-4.76021	3.5314781121286713e-23	0.001930004635015723	4.760206101009308	3.5314781121286713e-23
Upregulated in Cluster 4	ENSG00000109193	SULT1E1	0.00019234868695187042	-4.98183	1.136671554169211e-54	0.006433348783385744	4.9818310088729065	1.136671554169211e-54
Upregulated in Cluster 4	ENSG00000184985	SORCS2	0.0002765012374933137	-5.06376	1.304794782294824e-68	0.009625279525911747	5.063755666581816	1.304794782294824e-68
Upregulated in Cluster 4	ENSG00000142319	SLC6A3	0.001093983157038763	-5.45004	6.8638736573908494e-133	0.04832434682289368	5.450040649464734	6.8638736573908494e-133
Upregulated in Cluster 4	ENSG00000122585	NPY	4.8087171737967606e-05	-6.40596	1.7527408507085048e-52	0.00507244807920799	6.4059602858492175	1.7527408507085048e-52
